# Supplementary material for: Prediction of Patient Satisfaction after Treatment of Chronic Neck Pain with Mulligan’s Mobilization
Source: Life (Basel). 2022 Dec 23;13(1):48. doi: 10.3390/life13010048 (PMC9860852; doi:10.3390/life13010048)
Supplement: Supplementary file 1 [file life-13-00048-s001.zip]

Archive with 1 entries (1 files):
- life-2071494-supplementary.pdf
